# Supplementary material for: The PD-L1/PD-1 Axis Blocks Neutrophil Cytotoxicity in Cancer
Source: Cells. 2021 Jun 15;10(6):1510. doi: 10.3390/cells10061510 (PMC8232689; doi:10.3390/cells10061510)
Supplement: Supplementary file 1 [file cells-10-01510-s001.zip]

Archive with 1 entries (1 files):
- cells-1237168-supplementary.pdf
